# Supplementary material for: Detoxification mechanisms involved in ivermectin resistance in the cattle tick, Rhipicephalus (Boophilus) microplus
Source: Sci Rep. 2018 Aug 17;8:12401. doi: 10.1038/s41598-018-30907-7 (PMC6097998; doi:10.1038/s41598-018-30907-7)
Supplement: Supplementary file 1 — Supplementary Dataset 1 [file 41598_2018_30907_MOESM1_ESM.xlsx]

## Sheet: Ivermectin lethal conc
EXPERIMENTAL DATA					PoloPlus Version 1.0								PoloPlus Version 1.0
Ivermectin vs Juarez					Date: 19 JUN 2018								Date: 19 JUN 2018
CONC (µM)	Subjects	Responses	Percentual mortality		TIL ivermectin Juarez vs Mozo - molar								TIL ivermectin Juarez vs Mozo - molar
0	171	4	2.33918		Data file: Z:\TIL ivermectin Juarez vs Mozo - molar.txt								Data file: Z:\TIL ivermectin Juarez vs Mozo - molar.txt
12	271	148	54.6125		Number of preparations: 2								Number of preparations: 2
12	211	110	52.1327		Number of dose groups: 66								Number of dose groups: 66
12	264	141	53.4091		Model: Probit								Model: Logit
8	150	69	46		Natural Response Parameter: yes								Natural Response Parameter: yes
8	131	62	47.3282		Convert doses to logarithms: yes								Convert doses to logarithms: yes
8	117	53	45.2991		LDs: 50 90								LDs: 50 90
6	167	63	37.7246		~~~~~~~~~~~~~~~~~~~~~~~~~~~~~~~~~~~~~~~~~~~~~~~~~~~~~~~~~~~~~~~~~~~~~~~~								~~~~~~~~~~~~~~~~~~~~~~~~~~~~~~~~~~~~~~~~~~~~~~~~~~~~~~~~~~~~~~~~~~~~~~~~
6	138	53	38.4058
6	218	109	50		TIL ivermectin Juarez vs Mozo - molar								TIL ivermectin Juarez vs Mozo - molar
4	123	30	24.3902
4	70	37	52.8571		------------------------------------------------------------------------								------------------------------------------------------------------------
4	95	30	31.5789		Intercepts and slopes unconstrained. Preparation is ( 1) Juarez								Intercepts and slopes unconstrained. Preparation is ( 1) Juarez
3	151	11	7.28477		Estimating natural response								Estimating natural response
3	128	29	22.6562
3	187	35	18.7166		parameter standard error t ratio								parameter standard error t ratio
1.7	111	23	20.7207		Juarez -1.674 0.070 -23.809								Juarez -2.798 0.125 -22.435
1.7	43	12	27.907		NATURAL 0.022 0.005 4.185								NATURAL 0.016 0.005 3.131
1.7	171	9	5.26316		SLOPE 1.688 0.080 21.019								SLOPE 2.846 0.140 20.332
1.2	259	4	1.5444
1.2	187	22	11.7647		Variance-Covariance matrix								Variance-Covariance matrix
1.2	243	29	11.9342		Juarez NATURAL SLOPE								Juarez NATURAL SLOPE
1	111	4	3.6036		Juarez 0.494081E-02 -0.245360E-03 -0.517195E-02								Juarez 0.155573E-01 -0.429652E-03 -0.162258E-01
1	94	6	6.38298		NATURAL -0.245360E-03 0.287825E-04 0.227854E-03								NATURAL -0.429652E-03 0.274637E-04 0.407437E-03
1	154	13	8.44156		SLOPE -0.517195E-02 0.227854E-03 0.645338E-02								SLOPE -0.162258E-01 0.407437E-03 0.195950E-01
0.7	99	6	6.06061
0.7	100	0	0		Chi-squared goodness of fit test								Chi-squared goodness of fit test
0.7	119	7	5.88235		prep dose n r expected residual probab std resid								prep dose n r expected residual probab std resid
0.5	71	6	8.4507		Juarez 12.000 271. 148. 154.19 -6.193 0.569 -0.760								Juarez 12.000 271. 148. 155.81 -7.809 0.575 -0.960
0.5	100	0	0		12.000 211. 110. 120.05 -10.055 0.569 -1.398								12.000 211. 110. 121.31 -11.312 0.575 -1.575
0.5	100	0	0		12.000 264. 141. 150.21 -9.210 0.569 -1.145								12.000 264. 141. 151.78 -10.784 0.575 -1.343
0.2	76	5	6.57895		8.000 150. 69. 68.02 0.982 0.453 0.161								8.000 150. 69. 67.85 1.146 0.452 0.188
0.2	160	3	1.875		8.000 131. 62. 59.40 2.598 0.453 0.456								8.000 131. 62. 59.26 2.741 0.452 0.481
0.2	219	7	3.19635		8.000 117. 53. 53.05 -0.054 0.453 -0.010								8.000 117. 53. 52.93 0.074 0.452 0.014
EXPERIMENTAL DATA					6.000 167. 63. 62.45 0.553 0.374 0.088								6.000 167. 63. 61.56 1.440 0.369 0.231
Ivermectin vs Mozo					6.000 138. 53. 51.60 1.397 0.374 0.246								6.000 138. 53. 50.87 2.130 0.369 0.376
CONC (µM)	Subjects	Responses	Percentual mortality		6.000 218. 109. 81.52 27.483 0.374 3.847								6.000 218. 109. 80.36 28.640 0.369 4.021
0	139	2	1.43885		4.000 123. 30. 33.49 -3.494 0.272 -0.708								4.000 123. 30. 32.58 -2.577 0.265 -0.527
12	95	95	100		4.000 70. 37. 19.06 17.938 0.272 4.816								4.000 70. 37. 18.54 18.460 0.265 5.000
12	60	60	100		4.000 95. 30. 25.87 4.131 0.272 0.952								4.000 95. 30. 25.16 4.839 0.265 1.125
12	79	79	100		3.000 151. 11. 31.84 -20.837 0.211 -4.157								3.000 151. 11. 30.92 -19.917 0.205 -4.017
8	65	65	100		3.000 128. 29. 26.99 2.013 0.211 0.436								3.000 128. 29. 26.21 2.792 0.205 0.612
8	92	92	100		3.000 187. 35. 39.43 -4.427 0.211 -0.794								3.000 187. 35. 38.29 -3.288 0.205 -0.596
8	111	111	100		1.700 111. 23. 13.29 9.712 0.120 2.840								1.700 111. 23. 13.29 9.711 0.120 2.839
6	118	118	100		1.700 43. 12. 5.15 6.852 0.120 3.219								1.700 43. 12. 5.15 6.852 0.120 3.219
6	97	97	100		1.700 171. 9. 20.47 -11.471 0.120 -2.702								1.700 171. 9. 20.47 -11.473 0.120 -2.702
6	94	94	100		1.200 259. 4. 21.46 -17.461 0.083 -3.936								1.200 259. 4. 22.31 -18.311 0.086 -4.055
4	104	104	100		1.200 187. 22. 15.50 6.505 0.083 1.726								1.200 187. 22. 16.11 5.891 0.086 1.535
4	111	111	100		1.200 243. 29. 20.14 8.865 0.083 2.063								1.200 243. 29. 20.93 8.067 0.086 1.845
4	100	100	100		0.000 111. 4. 7.60 -3.604 0.069 -1.354								0.000 111. 4. 8.09 -4.090 0.073 -1.493
3	108	104	96.2963		0.000 94. 6. 6.44 -0.439 0.069 -0.179								0.000 94. 6. 6.85 -0.851 0.073 -0.338
3	128	117	91.4062		0.000 154. 13. 10.55 2.451 0.069 0.782								0.000 154. 13. 11.22 1.776 0.073 0.551
3	157	146	92.9936		0.700 99. 6. 4.79 1.214 0.048 0.569								0.700 99. 6. 5.30 0.703 0.054 0.314
1.7	86	60	69.7674		0.700 100. 0. 4.83 -4.835 0.048 -2.254								0.700 100. 0. 5.35 -5.351 0.054 -2.378
1.7	105	72	68.5714		0.700 119. 7. 5.75 1.247 0.048 0.533								0.700 119. 7. 6.37 0.633 0.054 0.258
1.7	81	53	65.4321		0.500 71. 6. 2.60 3.395 0.037 2.143								0.500 71. 6. 2.93 3.075 0.041 1.836
1.2	182	24	13.1868		0.500 100. 0. 3.67 -3.669 0.037 -1.951								0.500 100. 0. 4.12 -4.120 0.041 -2.073
1.2	282	70	24.8227		0.500 100. 0. 3.67 -3.669 0.037 -1.951								0.500 100. 0. 4.12 -4.120 0.041 -2.073
1.2	142	72	50.7042		0.200 76. 5. 1.87 3.133 0.025 2.322								0.200 76. 5. 1.86 3.135 0.025 2.325
1	82	37	45.122		0.200 160. 3. 3.93 -0.930 0.025 -0.475								0.200 160. 3. 3.93 -0.926 0.025 -0.473
1	97	27	27.8351		0.200 219. 7. 5.38 1.621 0.025 0.707								0.200 219. 7. 5.37 1.627 0.025 0.711
1	82	54	65.8537		NATURAL 171. 4. 3.84 0.161 0.022 0.083								NATURAL 171. 4. 2.81 1.194 0.016 0.719
0.7	99	14	14.1414
0.7	116	20	17.2414		chi-square: 136.60 degrees of freedom: 31 heterogeneity: 4.4064								chi-square: 140.25 degrees of freedom: 31 heterogeneity: 4.5243
0.7	112	29	25.8929
0.5	74	1	1.35135		Effective Doses								Effective Doses
0.5	82	5	6.09756		dose limits 0.90 0.95 0.99								dose limits 0.90 0.95 0.99
0.5	93	7	7.52688		LD50 Juarez 9.798 lower 8.471 8.240 7.794								LD50 Juarez 9.621 lower 8.366 8.144 7.714
0.2	59	7	11.8644		upper 11.629 12.101 13.223								upper 11.325 11.761 12.796
0.2	92	4	4.34783		LD90 Juarez 56.253 lower 40.003 37.737 33.790								LD90 Juarez 56.919 lower 40.319 38.028 34.052
0.2	89	4	4.49438		upper 89.991 101.307 133.525								upper 92.309 104.437 139.609
					------------------------------------------------------------------------								------------------------------------------------------------------------
					Intercepts and slopes unconstrained. Preparation is ( 2) Mozo								Intercepts and slopes unconstrained. Preparation is ( 2) Mozo
					Estimating natural response								Estimating natural response
					parameter standard error t ratio								parameter standard error t ratio
					Mozo -0.716 0.064 -11.172								Mozo -1.290 0.120 -10.764
					NATURAL 0.057 0.012 4.835								NATURAL 0.061 0.012 4.891
					SLOPE 4.622 0.213 21.729								SLOPE 8.264 0.431 19.181
					Variance-Covariance matrix								Variance-Covariance matrix
					Mozo NATURAL SLOPE								Mozo NATURAL SLOPE
					Mozo 0.411042E-02 -0.518890E-03 -0.101758E-01								Mozo 0.143711E-01 -0.105151E-02 -0.399614E-01
					NATURAL -0.518890E-03 0.136773E-03 0.130120E-02								NATURAL -0.105151E-02 0.153392E-03 0.289154E-02
					SLOPE -0.101758E-01 0.130120E-02 0.452496E-01								SLOPE -0.399614E-01 0.289154E-02 0.185611
					Chi-squared goodness of fit test								Chi-squared goodness of fit test
					prep dose n r expected residual probab std resid								prep dose n r expected residual probab std resid
					Mozo 12.000 95. 95. 95.00 0.001 1.000 0.029								Mozo 12.000 95. 95. 94.96 0.043 1.000 0.208
					12.000 60. 60. 60.00 0.001 1.000 0.023								12.000 60. 60. 59.97 0.027 1.000 0.166
					12.000 79. 79. 79.00 0.001 1.000 0.027								12.000 79. 79. 78.96 0.036 1.000 0.190
					8.000 65. 65. 64.98 0.017 1.000 0.129								8.000 65. 65. 64.87 0.127 0.998 0.357
					8.000 92. 92. 91.98 0.024 1.000 0.154								8.000 92. 92. 91.82 0.180 0.998 0.425
					8.000 111. 111. 110.97 0.028 1.000 0.169								8.000 111. 111. 110.78 0.217 0.998 0.466
					6.000 118. 118. 117.78 0.221 0.998 0.471								6.000 118. 118. 117.35 0.645 0.995 0.806
					6.000 97. 97. 96.82 0.182 0.998 0.427								6.000 97. 97. 96.47 0.531 0.995 0.730
					6.000 94. 94. 93.82 0.176 0.998 0.420								6.000 94. 94. 93.49 0.514 0.995 0.719
					4.000 104. 104. 102.10 1.902 0.982 1.392								4.000 104. 104. 101.61 2.392 0.977 1.565
					4.000 111. 111. 108.97 2.030 0.982 1.438								4.000 111. 111. 108.45 2.553 0.977 1.617
					4.000 100. 100. 98.17 1.829 0.982 1.365								4.000 100. 100. 97.70 2.300 0.977 1.534
					3.000 108. 104. 101.05 2.953 0.936 1.158								3.000 108. 104. 101.32 2.679 0.938 1.070
					3.000 128. 117. 119.76 -2.760 0.936 -0.994								3.000 128. 117. 120.08 -3.084 0.938 -1.132
					3.000 157. 146. 146.89 -0.893 0.936 -0.290								3.000 157. 146. 147.29 -1.290 0.938 -0.427
					1.700 86. 60. 56.50 3.499 0.657 0.795								1.700 86. 60. 57.63 2.368 0.670 0.543
					1.700 105. 72. 68.98 3.016 0.657 0.620								1.700 105. 72. 70.36 1.636 0.670 0.340
					1.700 81. 53. 53.22 -0.216 0.657 -0.051								1.700 81. 53. 54.28 -1.281 0.670 -0.303
					1.200 182. 24. 72.63 -48.635 0.399 -7.362								1.200 182. 24. 70.21 -46.208 0.386 -7.037
					1.200 282. 70. 112.54 -42.544 0.399 -5.173								1.200 282. 70. 108.78 -38.785 0.386 -4.745
					1.200 142. 72. 56.67 15.329 0.399 2.627								1.200 142. 72. 54.78 17.222 0.386 2.969
					0.000 82. 37. 22.97 14.034 0.280 3.451								0.000 82. 37. 21.59 15.409 0.263 3.864
					0.000 97. 27. 27.17 -0.167 0.280 -0.038								0.000 97. 27. 25.54 1.460 0.263 0.337
					0.000 82. 54. 22.97 31.034 0.280 7.632								0.000 82. 54. 21.59 32.409 0.263 8.126
					0.700 99. 14. 12.70 1.299 0.128 0.390								0.700 99. 14. 12.61 1.394 0.127 0.420
					0.700 116. 20. 14.88 5.118 0.128 1.421								0.700 116. 20. 14.77 5.229 0.127 1.456
					0.700 112. 29. 14.37 14.631 0.128 4.134								0.700 112. 29. 14.26 14.738 0.127 4.178
					0.500 74. 1. 5.41 -4.409 0.073 -1.969								0.500 74. 1. 6.04 -5.037 0.082 -2.139
					0.500 82. 5. 5.99 -0.993 0.073 -0.421								0.500 82. 5. 6.69 -1.689 0.082 -0.682
					0.500 93. 7. 6.80 0.203 0.073 0.081								0.500 93. 7. 7.59 -0.587 0.082 -0.222
					0.200 59. 7. 3.34 3.661 0.057 2.063								0.200 59. 7. 3.62 3.379 0.061 1.833
					0.200 92. 4. 5.21 -1.206 0.057 -0.544								0.200 92. 4. 5.65 -1.647 0.061 -0.715
					0.200 89. 4. 5.04 -1.036 0.057 -0.475								0.200 89. 4. 5.46 -1.462 0.061 -0.646
					NATURAL 139. 2. 7.86 -5.860 0.057 -2.152								NATURAL 139. 2. 8.42 -6.420 0.061 -2.283
					chi-square: 200.71 degrees of freedom: 31 heterogeneity: 6.4744								chi-square: 209.11 degrees of freedom: 31 heterogeneity: 6.7456
					Effective Doses								Effective Doses
					dose limits 0.90 0.95 0.99								dose limits 0.90 0.95 0.99
					LD50 Mozo 1.429 lower 1.285 1.254 1.187								LD50 Mozo 1.433 lower 1.285 1.252 1.179
					upper 1.568 1.596 1.658								upper 1.573 1.603 1.666
					LD90 Mozo 2.705 lower 2.408 2.359 2.266								LD90 Mozo 2.643 lower 2.336 2.287 2.195
					upper 3.161 3.287 3.605								upper 3.152 3.304 3.705
					------------------------------------------------------------------------								------------------------------------------------------------------------
					HYPOTHESIS OF EQUALITY (equal slopes, equal intercepts): REJECTED (P<0.05)								HYPOTHESIS OF EQUALITY (equal slopes, equal intercepts): REJECTED (P<0.05)
					(chi-square: 0.234E+04, degrees of freedom: 2, tail probability: 0.000)								(chi-square: 0.230E+04, degrees of freedom: 2, tail probability: 0.000)
					------------------------------------------------------------------------								------------------------------------------------------------------------
					HYPOTHESIS OF PARALLELISM (equal slopes): REJECTED (P<0.05)								HYPOTHESIS OF PARALLELISM (equal slopes): REJECTED (P<0.05)
					(chi-square: 332., degrees of freedom: 1, tail probability: 0.000)								(chi-square: 337., degrees of freedom: 1, tail probability: 0.000)
					------------------------------------------------------------------------								------------------------------------------------------------------------
					Lethal dose ratio (LD50)								Lethal dose ratio (LD50)
					ratio limits 0.95								ratio limits 0.95
					Mozo 6.858 lower 6.215								Mozo 6.716 lower 6.115
					upper 7.567								upper 7.375
					Lethal dose ratio (LD90)								Lethal dose ratio (LD90)
					ratio limits 0.95								ratio limits 0.95
					Mozo 20.793 lower 16.522								Mozo 21.539 lower 17.076
					upper 26.168								upper 27.169

## Sheet: Inhibitors Lethal Conc
EXPERIMENTAL DATA					PoloPlus Version 1.0							PoloPlus Version 1.0
Inhibitor: PBO					Date: 12 JUN 2018							Date: 12 JUN 2018
CONC (µM)	Subjects	Responses	Percentual Mortality		TIL SINERGISTAS							TIL SINERGISTAS
0	300	0	0		Data file: Z:\SYNERGISTS BIOASSAYS.txt							Data file: Z:SYNERGISTS BIOASSAYS.txt
30	79	78	98.7342		Number of preparations: 3							Number of preparations: 3
15	83	73	87.9518		Number of dose groups: 47							Number of dose groups: 47
7.5	106	89	83.9623		Model: Probit							Model: Logit
3.75	104	20	19.2308		Natural Response Parameter: yes							Natural Response Parameter: yes
1.875	63	3	4.7619		Convert doses to logarithms: yes							Convert doses to logarithms: yes
30	88	86	97.7273		LDs: 5 50							LDs: 5 50
15	88	75	85.2273		~~~~~~~~~~~~~~~~~~~~~~~~~~~~~~~~~~~~~~~~~~~~~~~~~~~~~~~~~~~~~~~~~~~~~~~~							~~~~~~~~~~~~~~~~~~~~~~~~~~~~~~~~~~~~~~~~~~~~~~~~~~~~~~~~~~~~~~~~~~~~~~~~
7.5	81	72	88.8889
3.75	88	42	47.7273
1.875	56	1	1.78571
30	95	93	97.8947		------------------------------------------------------------------------							------------------------------------------------------------------------
15	68	54	79.4118		Intercepts and slopes unconstrained. Preparation is ( 1) PBO							Intercepts and slopes unconstrained. Preparation is ( 1) PBO
7.5	66	51	77.2727		Not estimating natural response							Not estimating natural response
3.75	59	46	77.9661
1.875	86	2	2.32558		parameter standard error t ratio							parameter standard error t ratio
					PBO -1.966 0.119 -16.501							PBO -3.439 0.222 -15.519
					SLOPE 2.872 0.143 20.106							SLOPE 5.116 0.286 17.885
Inhibitor: DEM					Variance-Covariance matrix							Variance-Covariance matrix
CONC (µM)	Subjects	Responses	Percentual Mortality		PBO SLOPE							PBO SLOPE
0	300	0	0		PBO 0.141907E-01 -0.156735E-01							PBO 0.490951E-01 -0.588742E-01
1600	85	84	98.8235		SLOPE -0.156735E-01 0.204051E-01							SLOPE -0.588742E-01 0.818283E-01
800	79	74	93.6709
400	51	36	70.5882		Chi-squared goodness of fit test							Chi-squared goodness of fit test
200	51	12	23.5294		prep dose n r expected residual probab std resid							prep dose n r expected residual probab std resid
100	61	7	11.4754		PBO 30.000 79. 78. 78.10 -0.099 0.989 -0.105							PBO 30.000 79. 78. 77.74 0.265 0.984 0.237
50	101	1	0.990099		15.000 83. 73. 76.45 -3.446 0.921 -1.403							15.000 83. 73. 77.15 -4.145 0.929 -1.777
1600	103	101	98.0583		7.500 106. 89. 75.05 13.953 0.708 2.981							7.500 106. 89. 78.28 10.716 0.739 2.369
800	90	87	96.6667		3.750 104. 20. 39.06 -19.063 0.376 -3.860							3.750 104. 20. 39.22 -19.220 0.377 -3.889
400	61	44	72.1311		1.875 63. 3. 7.48 -4.477 0.119 -1.744							1.875 63. 3. 7.24 -4.237 0.115 -1.674
200	141	13	9.21986		30.000 88. 86. 87.00 -0.997 0.989 -1.001							30.000 88. 86. 86.59 -0.591 0.984 -0.502
100	36	9	25		15.000 88. 75. 81.05 -6.052 0.921 -2.392							15.000 88. 75. 81.79 -6.793 0.929 -2.828
50	101	1	0.990099		7.500 81. 72. 57.35 14.652 0.708 3.581							7.500 81. 72. 59.82 12.179 0.739 3.080
1600	123	120	97.561		3.750 88. 42. 33.05 8.947 0.376 1.969							3.750 88. 42. 33.19 8.814 0.377 1.939
800	101	85	84.1584		1.875 56. 1. 6.65 -5.646 0.119 -2.333							1.875 56. 1. 6.43 -5.433 0.115 -2.277
400	74	71	95.9459		30.000 95. 93. 93.92 -0.917 0.989 -0.886							30.000 95. 93. 93.48 -0.479 0.984 -0.392
200	66	29	43.9394		15.000 68. 54. 62.63 -8.631 0.921 -3.881							15.000 68. 54. 63.20 -9.203 0.929 -4.359
100	122	31	25.4098		7.500 66. 51. 46.73 4.272 0.708 1.157							7.500 66. 51. 48.74 2.257 0.739 0.632
50	101	1	0.990099		3.750 59. 46. 22.16 23.839 0.376 6.409							3.750 59. 46. 22.25 23.750 0.377 6.380
					1.875 86. 2. 10.21 -8.206 0.119 -2.736							1.875 86. 2. 9.88 -7.879 0.115 -2.664
Inhibitor: DEF					chi-square: 123.41 degrees of freedom: 13 heterogeneity: 9.4933							chi-square: 120.77 degrees of freedom: 13 heterogeneity: 9.2904
CONC (µM)	Subjects	Responses	Percentual Mortality
0	319	16	5.01567		Effective Doses							Effective Doses
300	194	180	92.7835		dose limits 0.90 0.95 0.99							dose limits 0.90 0.95 0.99
300	179	174	97.2067		LD05 PBO 1.293 lower 0.702 0.578 0.326							LD05 PBO 1.249 lower 0.643 0.513 0.255
300	197	190	96.4467		upper 1.873 1.996 2.262							upper 1.820 1.939 2.191
30	186	48	25.8065		LD50 PBO 4.835 lower 3.828 3.598 3.060							LD50 PBO 4.700 lower 3.760 3.542 3.023
30	129	66	51.1628		upper 5.923 6.198 6.882							upper 5.748 6.027 6.760
30	129	59	45.7364
3	137	18	13.1387		------------------------------------------------------------------------							------------------------------------------------------------------------
3	148	22	14.8649		Intercepts and slopes unconstrained. Preparation is ( 2) DEM							Intercepts and slopes unconstrained. Preparation is ( 2) DEM
3	126	32	25.3968		Not estimating natural response							Not estimating natural response
0.3	124	6	4.83871
0.3	177	8	4.51977		parameter standard error t ratio							parameter standard error t ratio
0.3	127	7	5.51181		DEM -6.811 0.277 -24.592							DEM -12.239 0.578 -21.162
0.03	143	13	9.09091		SLOPE 2.810 0.113 24.928							SLOPE 5.049 0.236 21.359
0.03	139	9	6.47482
					Variance-Covariance matrix							Variance-Covariance matrix
					DEM SLOPE							DEM SLOPE
					DEM 0.767162E-01 -0.308155E-01							DEM 0.334490 -0.135354
					SLOPE -0.308155E-01 0.127105E-01							SLOPE -0.135354 0.558784E-01
					Chi-squared goodness of fit test							Chi-squared goodness of fit test
					prep dose n r expected residual probab std resid							prep dose n r expected residual probab std resid
					DEM 1600.000 85. 84. 83.80 0.202 0.986 0.185							DEM 1600.000 85. 84. 83.38 0.624 0.981 0.494
					800.000 79. 74. 71.98 2.025 0.911 0.800							800.000 79. 74. 72.54 1.458 0.918 0.599
					400.000 51. 36. 35.29 0.710 0.692 0.215							400.000 51. 36. 36.25 -0.247 0.711 -0.076
					200.000 51. 12. 18.63 -6.625 0.365 -1.927							200.000 51. 12. 17.83 -5.828 0.350 -1.711
					100.000 61. 7. 7.13 -0.131 0.117 -0.052							100.000 61. 7. 6.42 0.584 0.105 0.244
					50.000 101. 1. 2.11 -1.105 0.021 -0.770							50.000 101. 1. 2.53 -1.532 0.025 -0.975
					1600.000 103. 101. 101.54 -0.544 0.986 -0.454							1600.000 103. 101. 101.03 -0.033 0.981 -0.023
					800.000 90. 87. 82.00 5.003 0.911 1.853							800.000 90. 87. 82.64 4.358 0.918 1.676
					400.000 61. 44. 42.21 1.790 0.692 0.496							400.000 61. 44. 43.35 0.646 0.711 0.182
					200.000 141. 13. 51.49 -38.494 0.365 -6.733							200.000 141. 13. 49.29 -36.288 0.350 -6.409
					100.000 36. 9. 4.21 4.791 0.117 2.485							100.000 36. 9. 3.79 5.213 0.105 2.832
					50.000 101. 1. 2.11 -1.105 0.021 -0.770							50.000 101. 1. 2.53 -1.532 0.025 -0.975
					1600.000 123. 120. 121.26 -1.261 0.986 -0.963							1600.000 123. 120. 120.65 -0.650 0.981 -0.428
					800.000 101. 85. 92.02 -7.019 0.911 -2.454							800.000 101. 85. 92.74 -7.743 0.918 -2.812
					400.000 74. 71. 51.21 19.794 0.692 4.984							400.000 74. 71. 52.59 18.406 0.711 4.719
					200.000 66. 29. 24.10 4.896 0.365 1.252							200.000 66. 29. 23.07 5.929 0.350 1.531
					100.000 122. 31. 14.26 16.737 0.117 4.716							100.000 122. 31. 12.83 18.167 0.105 5.361
					50.000 101. 1. 2.11 -1.105 0.021 -0.770							50.000 101. 1. 2.53 -1.532 0.025 -0.975
					chi-square: 117.21 degrees of freedom: 16 heterogeneity: 7.3254							chi-square: 119.83 degrees of freedom: 16 heterogeneity: 7.4896
					Effective Doses							Effective Doses
					dose limits 0.90 0.95 0.99							dose limits 0.90 0.95 0.99
					LD05 DEM 68.923 lower 47.653 43.145 33.665							LD05 DEM 69.318 lower 44.888 39.653 28.673
					upper 90.147 94.673 104.351							upper 92.960 97.899 108.346
					LD50 DEM 265.240 lower 222.279 213.608 195.294							LD50 DEM 265.473 lower 221.361 212.324 192.919
					upper 316.461 329.286 360.094							upper 318.509 332.137 365.787
					------------------------------------------------------------------------							------------------------------------------------------------------------
					Intercepts and slopes unconstrained. Preparation is ( 3) DEF							Intercepts and slopes unconstrained. Preparation is ( 3) DEF
					Estimating natural response							Estimating natural response
					parameter standard error t ratio							parameter standard error t ratio
					DEF -2.968 0.386 -7.698							DEF -5.227 0.505 -10.356
					NATURAL 0.080 0.010 7.916							NATURAL 0.078 0.009 8.912
					SLOPE 1.815 0.191 9.487							SLOPE 3.200 0.270 11.849
					Variance-Covariance matrix							Variance-Covariance matrix
					DEF NATURAL SLOPE							DEF NATURAL SLOPE
					DEF 0.148670 -0.267321E-02 -0.729720E-01							DEF 0.254764 -0.232423E-02 -0.133717
					NATURAL -0.267321E-02 0.102835E-03 0.127557E-02							NATURAL -0.232423E-02 0.767289E-04 0.114661E-02
					SLOPE -0.729720E-01 0.127557E-02 0.366140E-01							SLOPE -0.133717 0.114661E-02 0.729267E-01
					Chi-squared goodness of fit test							Chi-squared goodness of fit test
					prep dose n r expected residual probab std resid							prep dose n r expected residual probab std resid
					DEF 300.000 194. 180. 182.73 -2.728 0.942 -0.837							DEF 300.000 194. 180. 182.73 -2.730 0.942 -0.838
					300.000 179. 174. 168.60 5.401 0.942 1.725							300.000 179. 174. 168.60 5.398 0.942 1.725
					300.000 197. 190. 185.55 4.446 0.942 1.354							300.000 197. 190. 185.56 4.444 0.942 1.354
					30.000 186. 48. 81.16 -33.165 0.436 -4.903							30.000 186. 48. 79.24 -31.241 0.426 -4.632
					30.000 129. 66. 56.29 9.708 0.436 1.724							30.000 129. 66. 54.96 11.043 0.426 1.966
					30.000 129. 59. 56.29 2.708 0.436 0.481							30.000 129. 59. 54.96 4.043 0.426 0.720
					3.000 137. 18. 13.24 4.763 0.097 1.377							3.000 137. 18. 13.74 4.259 0.100 1.211
					3.000 148. 22. 14.30 7.700 0.097 2.142							3.000 148. 22. 14.84 7.156 0.100 1.958
					3.000 126. 32. 12.17 19.825 0.097 5.978							3.000 126. 32. 12.64 19.362 0.100 5.742
					0.300 124. 6. 9.96 -3.959 0.080 -1.308							0.300 124. 6. 9.79 -3.795 0.079 -1.263
					0.300 177. 8. 14.22 -6.216 0.080 -1.719							0.300 177. 8. 13.98 -5.981 0.079 -1.667
					0.300 127. 7. 10.20 -3.200 0.080 -1.045							0.300 127. 7. 10.03 -3.032 0.079 -0.997
					0.030 143. 13. 11.48 1.521 0.080 0.468							0.030 143. 13. 11.17 1.832 0.078 0.571
					0.030 139. 9. 11.16 -2.158 0.080 -0.674							0.030 139. 9. 10.86 -1.856 0.078 -0.587
					NATURAL 319. 16. 25.61 -9.608 0.080 -1.980							NATURAL 319. 16. 24.90 -8.902 0.078 -1.858
					chi-square: 85.331 degrees of freedom: 12 heterogeneity: 7.1109							chi-square: 79.118 degrees of freedom: 12 heterogeneity: 6.5932
					Effective Doses							Effective Doses
					dose limits 0.90 0.95 0.99							dose limits 0.90 0.95 0.99
					LD05 DEF 5.358 lower 0.277 0.051							LD05 DEF 5.168 lower 0.969 0.483 0.030
					upper 14.730 16.994							upper 11.159 12.583 15.769
					LD50 DEF 43.157 lower 16.606 10.013							LD50 DEF 43.006 lower 26.399 22.237 12.024
					upper 64.559 69.162							upper 59.611 63.856 74.995

## Sheet: IVM and inhibitor Lethal time
EXPERIMENTAL DATA					PROBIT ANALYSIS						LOGIT ANALYSIS
IVM JUAREZ					PoloPlus Version 1.0						PoloPlus Version 1.0
Time (minutes)	Subjects	Responses	Percentual Mortality		Date: 13 JUN 2018						Date: 13 JUN 2018
10	170	2	1.17647		ivermectin + inhibitors						ivermectin + inhibitors
120	130	5	3.84615		Data file: Z:\ivermectin inhibitors.txt						Data file: Z:\ivermectin inhibitors.txt
240	168	24	14.2857		Number of preparations: 10						Number of preparations: 10
360	105	26	24.7619		Number of dose groups: 180						Number of dose groups: 180
480	164	53	32.3171		Model: Probit						Model: Logit
1440	237	100	42.1941		Natural Response Parameter: no						Natural Response Parameter: no
10	195	2	1.02564		Convert doses to logarithms: yes						Convert doses to logarithms: yes
120	159	13	8.1761		LDs: 50						LDs: 50
240	156	29	18.5897		~~~~~~~~~~~~~~~~~~~~~~~~~~~~~~~~~~~~~~~~~~~~~~~~~~~~~~~~~~~~~~~~~~~~~~~~						~~~~~~~~~~~~~~~~~~~~~~~~~~~~~~~~~~~~~~~~~~~~~~~~~~~~~~~~~~~~~~~~~~~~~~~~
360	124	32	25.8065
480	179	52	29.0503		ivermectin + inhibitors						ivermectin + inhibitors
1440	211	72	34.1232
10	208	3	1.44231		------------------------------------------------------------------------						------------------------------------------------------------------------
120	168	17	10.119		Intercepts and slopes unconstrained. Preparation is ( 1) ivm-j						Intercepts and slopes unconstrained. Preparation is ( 1) ivm-j
240	129	16	12.4031		Not estimating natural response						Not estimating natural response
360	93	30	32.2581
480	204	69	33.8235		parameter standard error t ratio						parameter standard error t ratio
1440	171	73	42.6901		ivm-j -3.263 0.157 -20.819						ivm-j -5.764 0.295 -19.528
					SLOPE 0.978 0.059 16.669						SLOPE 1.751 0.108 16.176
IVM MOZO
Time (minutes)	Subjects	Responses	Percentual Mortality		Variance-Covariance matrix						Variance-Covariance matrix
10	114	2	1.75439		ivm-j SLOPE						ivm-j SLOPE
120	49	3	6.12245		ivm-j 0.245686E-01 -0.905040E-02						ivm-j 0.871208E-01 -0.315157E-01
240	75	55	73.3333		SLOPE -0.905040E-02 0.344400E-02						SLOPE -0.315157E-01 0.117147E-01
360	76	76	100
480	102	102	100		Chi-squared goodness of fit test						Chi-squared goodness of fit test
1440	100	100	100		prep dose n r expected residual probab std resid						prep dose n r expected residual probab std resid
10	119	3	2.52101		ivm-j 10.000 170. 2. 1.90 0.103 0.011 0.075						ivm-j 10.000 170. 2. 3.02 -1.018 0.018 -0.591
120	82	31	37.8049		120.000 130. 5. 14.23 -9.233 0.109 -2.593						120.000 130. 5. 13.88 -8.885 0.107 -2.523
240	102	70	68.6275		240.000 168. 24. 29.39 -5.391 0.175 -1.095						240.000 168. 24. 28.30 -4.297 0.168 -0.886
360	74	74	100		360.000 105. 26. 23.40 2.598 0.223 0.609						360.000 105. 26. 22.69 3.308 0.216 0.784
480	79	79	100		480.000 164. 53. 42.80 10.198 0.261 1.813						480.000 164. 53. 41.89 11.105 0.255 1.988
1440	72	72	100		1440.000 237. 100. 102.17 -2.171 0.431 -0.285						1440.000 237. 100. 104.68 -4.676 0.442 -0.612
10	147	6	4.08163		10.000 195. 2. 2.18 -0.176 0.011 -0.120						10.000 195. 2. 3.46 -1.462 0.018 -0.793
120	77	23	29.8701		120.000 159. 13. 17.41 -4.408 0.109 -1.120						120.000 159. 13. 16.98 -3.982 0.107 -1.022
240	80	49	61.25		240.000 156. 29. 27.29 1.708 0.175 0.360						240.000 156. 29. 26.28 2.724 0.168 0.583
360	112	112	100		360.000 124. 32. 27.64 4.364 0.223 0.942						360.000 124. 32. 26.80 5.202 0.216 1.135
480	103	103	100		480.000 179. 52. 46.72 5.284 0.261 0.899						480.000 179. 52. 45.73 6.273 0.255 1.075
1440	73	73	100		1440.000 211. 72. 90.96 -18.962 0.431 -2.636						1440.000 211. 72. 93.19 -21.192 0.442 -2.938
					10.000 208. 3. 2.32 0.679 0.011 0.448						10.000 208. 3. 3.69 -0.693 0.018 -0.364
IVM+PBO JUAREZ					120.000 168. 17. 18.39 -1.394 0.109 -0.344						120.000 168. 17. 17.94 -0.943 0.107 -0.236
Time (minutes)	Subjects	Responses	Percentual Mortality		240.000 129. 16. 22.57 -6.568 0.175 -1.522						240.000 129. 16. 21.73 -5.728 0.168 -1.348
10	133	3	2.25564		360.000 93. 30. 20.73 9.273 0.223 2.310						360.000 93. 30. 20.10 9.902 0.216 2.495
120	166	10	6.0241		480.000 204. 69. 53.24 15.759 0.261 2.512						480.000 204. 69. 52.11 16.887 0.255 2.711
240	150	45	30		1440.000 171. 73. 73.72 -0.718 0.431 -0.111						1440.000 171. 73. 75.53 -2.525 0.442 -0.389
360	129	28	21.7054
480	103	32	31.068		chi-square: 36.011 degrees of freedom: 16 heterogeneity: 2.2507						chi-square: 41.259 degrees of freedom: 16 heterogeneity: 2.5787
1440	217	134	61.7512
10	140	5	3.57143		Effective Doses						Effective Doses
120	95	21	22.1053		dose limits 0.90 0.95 0.99						dose limits 0.90 0.95 0.99
240	136	25	18.3824		LD50 ivm-j 2166.700 lower 1646.943 1564.699 1411.998						LD50 ivm-j 1959.929 lower 1505.495 1433.523 1299.583
360	103	31	30.0971		upper 3095.721 3393.547 4235.108						upper 2780.278 3046.980 3812.332
480	175	61	34.8571
1440	175	108	61.7143		------------------------------------------------------------------------						------------------------------------------------------------------------
10	182	7	3.84615		Intercepts and slopes unconstrained. Preparation is ( 2) ivm-m						Intercepts and slopes unconstrained. Preparation is ( 2) ivm-m
120	114	16	14.0351		Not estimating natural response						Not estimating natural response
240	123	30	24.3902
360	163	61	37.4233		parameter standard error t ratio						parameter standard error t ratio
480	120	42	35		ivm-m -5.453 0.316 -17.242						ivm-m -12.888 0.891 -14.458
1440	238	159	66.8067		SLOPE 2.621 0.135 19.399						SLOPE 5.950 0.382 15.583
IVM+PBO MOZO					Variance-Covariance matrix						Variance-Covariance matrix
Time (minutes)	Subjects	Responses	Percentual Mortality		ivm-m SLOPE						ivm-m SLOPE
10	86	1	1.16279		ivm-m 0.100023 -0.422347E-01						ivm-m 0.794685 -0.338666
120	57	16	28.0702		SLOPE -0.422347E-01 0.182561E-01						SLOPE -0.338666 0.145771
240	58	35	60.3448
360	89	89	100		Chi-squared goodness of fit test						Chi-squared goodness of fit test
480	80	80	100		prep dose n r expected residual probab std resid						prep dose n r expected residual probab std resid
1440	51	51	100		ivm-m 10.000 114. 2. 0.26 1.736 0.002 3.385						ivm-m 10.000 114. 2. 0.11 1.890 0.001 5.690
10	84	2	2.38095		120.000 49. 3. 24.43 -21.433 0.499 -6.124						120.000 49. 3. 18.29 -15.290 0.373 -4.516
120	58	24	41.3793		240.000 75. 55. 58.80 -3.796 0.784 -1.065						240.000 75. 55. 58.59 -3.591 0.781 -1.003
240	57	40	70.1754		360.000 76. 76. 67.93 8.069 0.894 3.005						360.000 76. 76. 69.20 6.798 0.911 2.732
360	86	82	95.3488		480.000 102. 102. 96.12 5.883 0.942 2.499						480.000 102. 102. 97.45 4.552 0.955 2.183
480	50	50	100		1440.000 100. 100. 99.76 0.236 0.998 0.487						1440.000 100. 100. 99.73 0.273 0.997 0.523
1440	49	49	100		10.000 119. 3. 0.28 2.725 0.002 5.200						10.000 119. 3. 0.12 2.885 0.001 8.502
10	111	2	1.8018		120.000 82. 31. 40.89 -9.888 0.499 -2.184						120.000 82. 31. 30.61 0.393 0.373 0.090
120	78	27	34.6154		240.000 102. 70. 79.96 -9.962 0.784 -2.397						240.000 102. 70. 79.68 -9.684 0.781 -2.319
240	61	41	67.2131		360.000 74. 74. 66.14 7.857 0.894 2.965						360.000 74. 74. 67.38 6.619 0.911 2.696
360	65	65	100		480.000 79. 79. 74.44 4.556 0.942 2.199						480.000 79. 79. 75.47 3.526 0.955 1.921
480	65	65	100		1440.000 72. 72. 71.83 0.170 0.998 0.413						1440.000 72. 72. 71.80 0.196 0.997 0.444
1440	74	74	100		10.000 147. 6. 0.34 5.660 0.002 9.718						10.000 147. 6. 0.14 5.858 0.001 15.533
					120.000 77. 23. 38.39 -15.394 0.499 -3.509						120.000 77. 23. 28.74 -5.741 0.373 -1.353
IVM+DEM JUAREZ					240.000 80. 49. 62.72 -13.715 0.784 -3.726						240.000 80. 49. 62.50 -13.497 0.781 -3.650
Time (minutes)	Subjects	Responses	Percentual Mortality		360.000 112. 112. 100.11 11.892 0.894 3.648						360.000 112. 112. 101.98 10.018 0.911 3.317
10	198	4	2.0202		480.000 103. 103. 97.06 5.941 0.942 2.511						480.000 103. 103. 98.40 4.597 0.955 2.194
120	117	7	5.98291		1440.000 73. 73. 72.83 0.172 0.998 0.416						1440.000 73. 73. 72.80 0.199 0.997 0.447
240	136	25	18.3824
360	164	45	27.439		chi-square: 257.37 degrees of freedom: 16 heterogeneity: 16.086						chi-square: 427.54 degrees of freedom: 16 heterogeneity: 26.721
480	137	47	34.3066
1440	124	94	75.8065		Effective Doses						Effective Doses
10	220	4	1.81818		dose limits 0.90 0.95 0.99						dose limits 0.90 0.95 0.99
120	201	15	7.46269		LD50 ivm-m 120.363 lower 75.375 64.614 39.605						LD50 ivm-m 146.653 lower 74.587 49.620
240	104	4	3.84615		upper 163.665 173.727 197.604						upper 200.194 213.673
360	161	65	40.3727
480	162	71	43.8272		------------------------------------------------------------------------						------------------------------------------------------------------------
1440	139	100	71.9424		Intercepts and slopes unconstrained. Preparation is ( 3) pbo-j						Intercepts and slopes unconstrained. Preparation is ( 3) pbo-j
10	262	7	2.67176		Not estimating natural response						Not estimating natural response
120	112	12	10.7143
240	197	42	21.3198		parameter standard error t ratio						parameter standard error t ratio
360	153	63	41.1765		pbo-j -3.365 0.154 -21.846						pbo-j -6.075 0.300 -20.261
480	163	89	54.6012		SLOPE 1.138 0.058 19.659						SLOPE 2.069 0.111 18.680
1440	177	123	69.4915
					Variance-Covariance matrix						Variance-Covariance matrix
IVM+DEM Mozo					pbo-j SLOPE						pbo-j SLOPE
Time (minutes)	Subjects	Responses	Percentual Mortality		pbo-j 0.237203E-01 -0.877197E-02						pbo-j 0.898988E-01 -0.327971E-01
10	71	1	1.40845		SLOPE -0.877197E-02 0.335336E-02						SLOPE -0.327971E-01 0.122640E-01
120	53	25	47.1698
240	65	46	70.7692		Chi-squared goodness of fit test						Chi-squared goodness of fit test
360	59	59	100		prep dose n r expected residual probab std resid						prep dose n r expected residual probab std resid
480	65	65	100		pbo-j 10.000 133. 3. 1.73 1.271 0.013 0.972						pbo-j 10.000 133. 3. 2.38 0.622 0.018 0.407
1440	67	67	100		120.000 166. 10. 26.44 -16.436 0.159 -3.486						120.000 166. 10. 24.08 -14.081 0.145 -3.103
10	109	3	2.75229		240.000 150. 45. 38.44 6.557 0.256 1.226						240.000 150. 45. 36.04 8.957 0.240 1.712
120	52	26	50		360.000 129. 28. 41.90 -13.897 0.325 -2.613						360.000 129. 28. 40.36 -12.358 0.313 -2.347
240	64	46	71.875		480.000 103. 32. 38.88 -6.879 0.377 -1.398						480.000 103. 32. 38.20 -6.202 0.371 -1.265
360	82	82	100		1440.000 217. 134. 128.32 5.676 0.591 0.784						1440.000 217. 134. 132.95 1.047 0.613 0.146
480	51	51	100		10.000 140. 5. 1.82 3.179 0.013 2.372						10.000 140. 5. 2.50 2.497 0.018 1.593
1440	69	69	100		120.000 95. 21. 15.13 5.871 0.159 1.646						120.000 95. 21. 13.78 7.218 0.145 2.103
10	80	1	1.25		240.000 136. 25. 34.86 -9.855 0.256 -1.936						240.000 136. 25. 32.68 -7.679 0.240 -1.541
120	50	28	56		360.000 103. 31. 33.45 -2.453 0.325 -0.516						360.000 103. 31. 32.22 -1.224 0.313 -0.260
240	61	46	75.4098		480.000 175. 61. 66.06 -5.057 0.377 -0.789						480.000 175. 61. 64.91 -3.907 0.371 -0.611
360	59	59	100		1440.000 175. 108. 103.49 4.513 0.591 0.694						1440.000 175. 108. 107.22 0.780 0.613 0.121
480	78	78	100		10.000 182. 7. 2.37 4.633 0.013 3.032						10.000 182. 7. 3.25 3.747 0.018 2.096
1440	64	64	100		120.000 114. 16. 18.15 -2.155 0.159 -0.552						120.000 114. 16. 16.54 -0.538 0.145 -0.143
					240.000 123. 30. 31.52 -1.523 0.256 -0.315						240.000 123. 30. 29.56 0.444 0.240 0.094
IVM+DEF Juarez					360.000 163. 61. 52.94 8.060 0.325 1.348						360.000 163. 61. 50.99 10.005 0.313 1.690
Time (minutes)	Subjects	Responses	Percentual Mortality		480.000 120. 42. 45.30 -3.296 0.377 -0.621						480.000 120. 42. 44.51 -2.508 0.371 -0.474
10	157	5	3.18471		1440.000 238. 159. 140.74 18.257 0.591 2.407						1440.000 238. 159. 145.82 13.180 0.613 1.754
120	154	39	25.3247
240	111	48	43.2432		chi-square: 55.045 degrees of freedom: 16 heterogeneity: 3.4403						chi-square: 40.226 degrees of freedom: 16 heterogeneity: 2.5142
360	162	77	47.5309
480	140	91	65		Effective Doses						Effective Doses
1440	149	132	88.5906		dose limits 0.90 0.95 0.99						dose limits 0.90 0.95 0.99
10	152	8	5.26316		LD50 pbo-j 902.444 lower 734.834 705.747 649.212						LD50 pbo-j 864.288 lower 737.511 714.513 668.919
120	134	18	13.4328		upper 1157.684 1231.654 1426.461						upper 1040.718 1088.601 1208.689
240	94	37	39.3617
360	96	52	54.1667		------------------------------------------------------------------------						------------------------------------------------------------------------
480	121	78	64.4628		Intercepts and slopes unconstrained. Preparation is ( 4) pbo-m						Intercepts and slopes unconstrained. Preparation is ( 4) pbo-m
1440	137	115	83.9416		Not estimating natural response						Not estimating natural response
10	101	3	2.9703
120	165	25	15.1515		parameter standard error t ratio						parameter standard error t ratio
240	161	59	36.646		pbo-m -6.217 0.439 -14.171						pbo-m -13.447 1.011 -13.296
360	167	105	62.8743		SLOPE 2.945 0.188 15.675						SLOPE 6.213 0.438 14.183
480	113	79	69.9115
1440	200	176	88		Variance-Covariance matrix						Variance-Covariance matrix
					pbo-m SLOPE						pbo-m SLOPE
IVM+DEF Mozo					pbo-m 0.192455 -0.817812E-01						pbo-m 1.02287 -0.440841
Time (minutes)	Subjects	Responses	Percentual Mortality		SLOPE -0.817812E-01 0.353061E-01						SLOPE -0.440841 0.191880
10	74	2	2.7027
120	89	49	55.0562		Chi-squared goodness of fit test						Chi-squared goodness of fit test
240	96	84	87.5		prep dose n r expected residual probab std resid						prep dose n r expected residual probab std resid
360	71	71	100		pbo-m 10.000 86. 1. 0.05 0.954 0.001 4.450						pbo-m 10.000 86. 1. 0.06 0.938 0.001 3.768
480	71	71	100		120.000 57. 16. 26.39 -10.387 0.463 -2.759						120.000 57. 16. 21.13 -5.128 0.371 -1.406
1440	80	80	100		240.000 58. 35. 45.60 -10.604 0.786 -3.397						240.000 58. 35. 45.97 -10.973 0.793 -3.554
10	104	4	3.84615		360.000 89. 89. 80.57 8.430 0.905 3.052						360.000 89. 89. 81.83 7.168 0.919 2.792
120	77	49	63.6364		480.000 80. 80. 76.28 3.717 0.954 1.974						480.000 80. 80. 76.90 3.100 0.961 1.796
240	100	91	91		1440.000 51. 51. 50.95 0.052 0.999 0.228						1440.000 51. 51. 50.89 0.106 0.998 0.326
360	66	66	100		10.000 84. 2. 0.04 1.955 0.001 9.227						10.000 84. 2. 0.06 1.939 0.001 7.884
480	81	81	100		120.000 58. 24. 26.85 -2.850 0.463 -0.751						120.000 58. 24. 21.50 2.501 0.371 0.680
1440	83	83	100		240.000 57. 40. 44.82 -4.818 0.786 -1.557						240.000 57. 40. 45.18 -5.181 0.793 -1.693
10	100	4	4		360.000 86. 82. 77.85 4.146 0.905 1.527						360.000 86. 82. 79.07 2.927 0.919 1.160
120	63	44	69.8413		480.000 50. 50. 47.68 2.323 0.954 1.561						480.000 50. 50. 48.06 1.937 0.961 1.420
240	88	78	88.6364		1440.000 49. 49. 48.95 0.050 0.999 0.223						1440.000 49. 49. 48.90 0.102 0.998 0.319
360	79	79	100		10.000 111. 2. 0.06 1.941 0.001 7.967						10.000 111. 2. 0.08 1.920 0.001 6.790
480	91	91	100		120.000 78. 27. 36.11 -9.109 0.463 -2.068						120.000 78. 27. 28.91 -1.912 0.371 -0.448
1440	89	89	100		240.000 61. 41. 47.96 -6.963 0.786 -2.175						240.000 61. 41. 48.35 -7.351 0.793 -2.322
					360.000 65. 65. 58.84 6.157 0.905 2.608						360.000 65. 65. 59.76 5.235 0.919 2.386
IVM+CsA JUAREZ					480.000 65. 65. 61.98 3.020 0.954 1.780						480.000 65. 65. 62.48 2.518 0.961 1.619
Time (minutes)	Subjects	Responses	Percentual Mortality		1440.000 74. 74. 73.92 0.075 0.999 0.274						1440.000 74. 74. 73.85 0.154 0.998 0.392
10	127	2	1.5748
120	91	20	21.978		chi-square: 227.68 degrees of freedom: 16 heterogeneity: 14.230						chi-square: 169.04 degrees of freedom: 16 heterogeneity: 10.565
240	72	35	48.6111
360	83	58	69.8795		Effective Doses						Effective Doses
480	99	78	78.7879		dose limits 0.90 0.95 0.99						dose limits 0.90 0.95 0.99
1440	96	96	100		LD50 pbo-m 129.054 lower 78.594 65.218 31.889						LD50 pbo-m 146.010 lower 104.883 93.434 62.308
10	141	1	0.70922		upper 172.987 183.029 207.203						upper 180.853 188.811 208.045
120	83	21	25.3012
240	61	30	49.1803		------------------------------------------------------------------------						------------------------------------------------------------------------
360	79	52	65.8228		Intercepts and slopes unconstrained. Preparation is ( 5) dem-j						Intercepts and slopes unconstrained. Preparation is ( 5) dem-j
480	75	58	77.3333		Not estimating natural response						Not estimating natural response
1440	74	74	100
10	129	2	1.55039		parameter standard error t ratio						parameter standard error t ratio
120	85	19	22.3529		dem-j -4.087 0.173 -23.573						dem-j -7.720 0.352 -21.924
240	76	41	53.9474		SLOPE 1.439 0.067 21.621						SLOPE 2.740 0.133 20.541
360	83	55	66.2651
480	94	79	84.0426		Variance-Covariance matrix						Variance-Covariance matrix
1440	90	90	100		dem-j SLOPE						dem-j SLOPE
					dem-j 0.300648E-01 -0.113852E-01						dem-j 0.124004 -0.465292E-01
IVM+CsA MOZO					SLOPE -0.113852E-01 0.442860E-02						SLOPE -0.465292E-01 0.177903E-01
Time (minutes)	Subjects	Responses	Percentual Mortality
10	105	2	1.90476		Chi-squared goodness of fit test						Chi-squared goodness of fit test
120	58	20	34.4828		prep dose n r expected residual probab std resid						prep dose n r expected residual probab std resid
240	48	29	60.4167		dem-j 10.000 198. 4. 0.80 3.200 0.004 3.584						dem-j 10.000 198. 4. 1.35 2.649 0.007 2.287
360	35	33	94.2857		120.000 117. 7. 15.98 -8.981 0.137 -2.418						120.000 117. 7. 13.66 -6.658 0.117 -1.917
480	64	64	100		240.000 136. 25. 34.51 -9.514 0.254 -1.875						240.000 136. 25. 31.51 -6.506 0.232 -1.322
1440	42	42	100		360.000 164. 45. 55.95 -10.952 0.341 -1.804						360.000 164. 45. 53.82 -8.819 0.328 -1.467
10	72	4	5.55556		480.000 137. 47. 56.07 -9.066 0.409 -1.575						480.000 137. 47. 55.83 -8.832 0.408 -1.536
120	54	17	31.4815		1440.000 124. 94. 83.84 10.155 0.676 1.949						1440.000 124. 94. 88.99 5.006 0.718 0.999
240	59	37	62.7119		10.000 220. 4. 0.89 3.111 0.004 3.306						10.000 220. 4. 1.50 2.499 0.007 2.046
360	53	53	100		120.000 201. 15. 27.45 -12.454 0.137 -2.558						120.000 201. 15. 23.46 -8.464 0.117 -1.859
480	54	54	100		240.000 104. 4. 26.39 -22.393 0.254 -5.046						240.000 104. 4. 24.09 -20.093 0.232 -4.670
1440	46	46	100		360.000 161. 65. 54.93 10.072 0.341 1.674						360.000 161. 65. 52.83 12.165 0.328 2.042
10	68	3	4.41176		480.000 162. 71. 66.30 4.703 0.409 0.752						480.000 162. 71. 66.02 4.980 0.408 0.796
120	45	20	44.4444		1440.000 139. 100. 93.99 6.013 0.676 1.090						1440.000 139. 100. 99.76 0.241 0.718 0.045
240	65	44	67.6923		10.000 262. 7. 1.06 5.941 0.004 5.785						10.000 262. 7. 1.79 5.212 0.007 3.911
360	58	58	100		120.000 112. 12. 15.30 -3.298 0.137 -0.907						120.000 112. 12. 13.07 -1.074 0.117 -0.316
480	59	59	100		240.000 197. 42. 49.99 -7.995 0.254 -1.309						240.000 197. 42. 45.64 -3.637 0.232 -0.614
1440	58	58	100		360.000 153. 63. 52.20 10.801 0.341 1.842						360.000 153. 63. 50.21 12.791 0.328 2.202
					480.000 163. 89. 66.71 22.294 0.409 3.551						480.000 163. 89. 66.43 22.572 0.408 3.598
					1440.000 177. 123. 119.68 3.318 0.676 0.533						1440.000 177. 123. 127.03 -4.031 0.718 -0.673
					chi-square: 131.52 degrees of freedom: 16 heterogeneity: 8.2200						chi-square: 84.443 degrees of freedom: 16 heterogeneity: 5.2777
					Effective Doses						Effective Doses
					dose limits 0.90 0.95 0.99						dose limits 0.90 0.95 0.99
					LD50 dem-j 693.016 lower 543.862 518.703 469.892						LD50 dem-j 657.376 lower 553.551 534.909 497.860
					upper 947.478 1030.113 1272.780						upper 810.055 853.995 970.225
					------------------------------------------------------------------------						------------------------------------------------------------------------
					Intercepts and slopes unconstrained. Preparation is ( 6) dem-m						Intercepts and slopes unconstrained. Preparation is ( 6) dem-m
					Not estimating natural response						Not estimating natural response
					parameter standard error t ratio						parameter standard error t ratio
					dem-m -5.275 0.383 -13.767						dem-m -10.938 0.953 -11.474
					SLOPE 2.637 0.166 15.888						SLOPE 5.309 0.415 12.794
					Variance-Covariance matrix						Variance-Covariance matrix
					dem-m SLOPE						dem-m SLOPE
					dem-m 0.146828 -0.628290E-01						dem-m 0.908751 -0.392978
					SLOPE -0.628290E-01 0.275468E-01						SLOPE -0.392978 0.172189
					Chi-squared goodness of fit test						Chi-squared goodness of fit test
					prep dose n r expected residual probab std resid						prep dose n r expected residual probab std resid
					dem-m 10.000 71. 1. 0.30 0.704 0.004 1.298						dem-m 10.000 71. 1. 0.25 0.746 0.004 1.483
					120.000 53. 25. 30.85 -5.853 0.582 -1.630						120.000 53. 25. 27.83 -2.826 0.525 -0.777
					240.000 65. 46. 54.71 -8.706 0.842 -2.958						240.000 65. 46. 54.95 -8.945 0.845 -3.068
					360.000 59. 59. 54.79 4.212 0.929 2.130						360.000 59. 59. 55.05 3.955 0.933 2.059
					480.000 65. 65. 62.64 2.361 0.964 1.565						480.000 65. 65. 62.68 2.320 0.964 1.551
					1440.000 67. 67. 66.92 0.076 0.999 0.276						1440.000 67. 67. 66.80 0.196 0.997 0.444
					10.000 109. 3. 0.45 2.546 0.004 3.787						10.000 109. 3. 0.39 2.610 0.004 4.187
					120.000 52. 26. 30.27 -4.271 0.582 -1.201						120.000 52. 26. 27.30 -1.301 0.525 -0.361
					240.000 64. 46. 53.86 -7.864 0.842 -2.693						240.000 64. 46. 54.10 -8.100 0.845 -2.800
					360.000 82. 82. 76.15 5.854 0.929 2.511						360.000 82. 82. 76.50 5.497 0.933 2.427
					480.000 51. 51. 49.15 1.853 0.964 1.387						480.000 51. 51. 49.18 1.820 0.964 1.374
					1440.000 69. 69. 68.92 0.078 0.999 0.280						1440.000 69. 69. 68.80 0.202 0.997 0.450
					10.000 80. 1. 0.33 0.667 0.004 1.158						10.000 80. 1. 0.29 0.714 0.004 1.336
					120.000 50. 28. 29.11 -1.107 0.582 -0.317						120.000 50. 28. 26.25 1.749 0.525 0.495
					240.000 61. 46. 51.34 -5.339 0.842 -1.872						240.000 61. 46. 51.56 -5.564 0.845 -1.970
					360.000 59. 59. 54.79 4.212 0.929 2.130						360.000 59. 59. 55.05 3.955 0.933 2.059
					480.000 78. 78. 75.17 2.834 0.964 1.715						480.000 78. 78. 75.22 2.784 0.964 1.699
					1440.000 64. 64. 63.93 0.072 0.999 0.269						1440.000 64. 64. 63.81 0.188 0.997 0.434
					chi-square: 63.985 degrees of freedom: 16 heterogeneity: 3.9990						chi-square: 65.766 degrees of freedom: 16 heterogeneity: 4.1103
					Effective Doses						Effective Doses
					dose limits 0.90 0.95 0.99						dose limits 0.90 0.95 0.99
					LD50 dem-m 100.126 lower 76.378 71.025 59.132						LD50 dem-m 114.900 lower 87.345 80.584 64.620
					upper 122.939 127.856 138.574						upper 138.871 143.857 154.622
					------------------------------------------------------------------------						------------------------------------------------------------------------
					Intercepts and slopes unconstrained. Preparation is ( 7) def-j						Intercepts and slopes unconstrained. Preparation is ( 7) def-j
					Not estimating natural response						Not estimating natural response
					parameter standard error t ratio						parameter standard error t ratio
					def-j -3.851 0.166 -23.146						def-j -7.074 0.339 -20.867
					SLOPE 1.546 0.066 23.606						SLOPE 2.829 0.133 21.195
					Variance-Covariance matrix						Variance-Covariance matrix
					def-j SLOPE						def-j SLOPE
					def-j 0.276833E-01 -0.107362E-01						def-j 0.114912 -0.447790E-01
					SLOPE -0.107362E-01 0.429192E-02						SLOPE -0.447790E-01 0.178140E-01
					Chi-squared goodness of fit test						Chi-squared goodness of fit test
					prep dose n r expected residual probab std resid						prep dose n r expected residual probab std resid
					def-j 10.000 157. 5. 1.66 3.337 0.011 2.601						def-j 10.000 157. 5. 2.22 2.781 0.014 1.880
					120.000 154. 39. 40.42 -1.423 0.262 -0.261						120.000 154. 39. 35.87 3.135 0.233 0.598
					240.000 111. 48. 48.00 -0.001 0.432 0.000						240.000 111. 48. 46.14 1.859 0.416 0.358
					360.000 162. 77. 87.59 -10.591 0.541 -1.670						360.000 162. 77. 87.37 -10.371 0.539 -1.635
					480.000 140. 91. 86.26 4.740 0.616 0.824						480.000 140. 91. 87.51 3.492 0.625 0.610
					1440.000 149. 132. 126.54 5.461 0.849 1.250						1440.000 149. 132. 128.94 3.057 0.865 0.734
					10.000 152. 8. 1.61 6.390 0.011 5.062						10.000 152. 8. 2.15 5.852 0.014 4.021
					120.000 134. 18. 35.17 -17.173 0.262 -3.372						120.000 134. 18. 31.21 -13.207 0.233 -2.699
					240.000 94. 37. 40.65 -3.649 0.432 -0.760						240.000 94. 37. 39.07 -2.075 0.416 -0.434
					360.000 96. 52. 51.91 0.094 0.541 0.019						360.000 96. 52. 51.78 0.225 0.539 0.046
					480.000 121. 78. 74.55 3.446 0.616 0.644						480.000 121. 78. 75.63 2.368 0.625 0.445
					1440.000 137. 115. 116.35 -1.348 0.849 -0.322						1440.000 137. 115. 118.56 -3.558 0.865 -0.891
					10.000 101. 3. 1.07 1.930 0.011 1.876						10.000 101. 3. 1.43 1.572 0.014 1.325
					120.000 165. 25. 43.31 -18.310 0.262 -3.240						120.000 165. 25. 38.43 -13.427 0.233 -2.473
					240.000 161. 59. 69.62 -10.623 0.432 -1.690						240.000 161. 59. 66.93 -7.926 0.416 -1.267
					360.000 167. 105. 90.29 14.706 0.541 2.283						360.000 167. 105. 90.07 14.932 0.539 2.318
					480.000 113. 79. 69.62 9.376 0.616 1.814						480.000 113. 79. 70.63 8.369 0.625 1.626
					1440.000 200. 176. 169.85 6.149 0.849 1.215						1440.000 200. 176. 173.08 2.923 0.865 0.606
					chi-square: 76.809 degrees of freedom: 16 heterogeneity: 4.8005						chi-square: 50.100 degrees of freedom: 16 heterogeneity: 3.1313
					Effective Doses						Effective Doses
					dose limits 0.90 0.95 0.99						dose limits 0.90 0.95 0.99
					LD50 def-j 309.203 lower 261.719 252.158 232.105						LD50 def-j 316.649 lower 279.727 272.135 256.061
					upper 364.793 378.364 410.224						upper 357.973 367.724 390.078
					------------------------------------------------------------------------						------------------------------------------------------------------------
					Intercepts and slopes unconstrained. Preparation is ( 8) def-m						Intercepts and slopes unconstrained. Preparation is ( 8) def-m
					Not estimating natural response						Not estimating natural response
					parameter standard error t ratio						parameter standard error t ratio
					def-m -4.604 0.273 -16.860						def-m -9.187 0.729 -12.603
					SLOPE 2.487 0.124 20.079						SLOPE 4.817 0.327 14.743
					Variance-Covariance matrix						Variance-Covariance matrix
					def-m SLOPE						def-m SLOPE
					def-m 0.745681E-01 -0.331281E-01						def-m 0.531377 -0.235685
					SLOPE -0.331281E-01 0.153473E-01						SLOPE -0.235685 0.106748
					Chi-squared goodness of fit test						Chi-squared goodness of fit test
					prep dose n r expected residual probab std resid						prep dose n r expected residual probab std resid
					def-m 10.000 74. 2. 1.27 0.731 0.017 0.655						def-m 10.000 74. 2. 0.92 1.076 0.012 1.127
					120.000 89. 49. 63.63 -14.627 0.715 -3.434						120.000 89. 49. 61.93 -12.928 0.696 -2.979
					240.000 96. 84. 86.98 -2.977 0.906 -1.041						240.000 96. 84. 87.07 -3.071 0.907 -1.079
					360.000 71. 71. 68.18 2.816 0.960 1.712						360.000 71. 71. 68.01 2.986 0.958 1.766
					480.000 71. 71. 69.62 1.380 0.981 1.187						480.000 71. 71. 69.33 1.668 0.977 1.307
					1440.000 80. 80. 79.95 0.046 0.999 0.214						1440.000 80. 80. 79.81 0.193 0.998 0.440
					10.000 104. 4. 1.78 2.217 0.017 1.674						10.000 104. 4. 1.30 2.702 0.012 2.386
					120.000 77. 49. 55.05 -6.048 0.715 -1.527						120.000 77. 49. 53.58 -4.578 0.696 -1.134
					240.000 100. 91. 90.60 0.399 0.906 0.137						240.000 100. 91. 90.70 0.301 0.907 0.104
					360.000 66. 66. 63.38 2.618 0.960 1.651						360.000 66. 66. 63.22 2.776 0.958 1.702
					480.000 81. 81. 79.43 1.575 0.981 1.267						480.000 81. 81. 79.10 1.903 0.977 1.396
					1440.000 83. 83. 82.95 0.048 0.999 0.218						1440.000 83. 83. 82.80 0.200 0.998 0.448
					10.000 100. 4. 1.71 2.285 0.017 1.760						10.000 100. 4. 1.25 2.751 0.012 2.478
					120.000 63. 44. 45.04 -1.040 0.715 -0.290						120.000 63. 44. 43.84 0.163 0.696 0.045
					240.000 88. 78. 79.73 -1.729 0.906 -0.632						240.000 88. 78. 79.82 -1.815 0.907 -0.666
					360.000 79. 79. 75.87 3.133 0.960 1.806						360.000 79. 79. 75.68 3.323 0.958 1.862
					480.000 91. 91. 89.23 1.769 0.981 1.343						480.000 91. 91. 88.86 2.138 0.977 1.479
					1440.000 89. 89. 88.95 0.051 0.999 0.226						1440.000 89. 89. 88.79 0.215 0.998 0.464
					chi-square: 35.927 degrees of freedom: 16 heterogeneity: 2.2455						chi-square: 40.820 degrees of freedom: 16 heterogeneity: 2.5513
					Effective Doses						Effective Doses
					dose limits 0.90 0.95 0.99						dose limits 0.90 0.95 0.99
					LD50 def-m 70.944 lower 59.450 56.988 51.701						LD50 def-m 80.796 lower 64.679 61.024 52.898
					upper 82.613 85.162 90.705						upper 95.876 99.039 105.794
					------------------------------------------------------------------------						------------------------------------------------------------------------
					Intercepts and slopes unconstrained. Preparation is ( 9) csa-j						Intercepts and slopes unconstrained. Preparation is ( 9) csa-j
					Not estimating natural response						Not estimating natural response
					parameter standard error t ratio						parameter standard error t ratio
					csa-j -5.345 0.304 -17.600						csa-j -10.095 0.616 -16.379
					SLOPE 2.290 0.123 18.588						SLOPE 4.286 0.251 17.089
					Variance-Covariance matrix						Variance-Covariance matrix
					csa-j SLOPE						csa-j SLOPE
					csa-j 0.922440E-01 -0.370728E-01						csa-j 0.379854 -0.153565
					SLOPE -0.370728E-01 0.151754E-01						SLOPE -0.153565 0.629047E-01
					Chi-squared goodness of fit test						Chi-squared goodness of fit test
					prep dose n r expected residual probab std resid						prep dose n r expected residual probab std resid
					csa-j 10.000 127. 2. 0.14 1.857 0.001 4.922						csa-j 10.000 127. 2. 0.38 1.620 0.003 2.632
					120.000 91. 20. 25.43 -5.427 0.279 -1.268						120.000 91. 20. 21.33 -1.334 0.234 -0.330
					240.000 72. 35. 39.00 -4.002 0.542 -0.947						240.000 72. 35. 37.92 -2.920 0.527 -0.689
					360.000 83. 58. 57.62 0.378 0.694 0.090						360.000 83. 58. 58.35 -0.346 0.703 -0.083
					480.000 99. 78. 77.85 0.146 0.786 0.036						480.000 99. 78. 79.37 -1.368 0.802 -0.345
					1440.000 96. 96. 93.16 2.843 0.970 1.712						1440.000 96. 96. 93.02 2.977 0.969 1.753
					10.000 141. 1. 0.16 0.842 0.001 2.117						10.000 141. 1. 0.42 0.578 0.003 0.891
					120.000 83. 21. 23.19 -2.191 0.279 -0.536						120.000 83. 21. 19.46 1.542 0.234 0.399
					240.000 61. 30. 33.04 -3.043 0.542 -0.782						240.000 61. 30. 32.13 -2.127 0.527 -0.545
					360.000 79. 52. 54.85 -2.845 0.694 -0.695						360.000 79. 52. 55.53 -3.535 0.703 -0.870
					480.000 75. 58. 58.98 -0.980 0.786 -0.276						480.000 75. 58. 60.13 -2.128 0.802 -0.616
					1440.000 74. 74. 71.81 2.191 0.970 1.503						1440.000 74. 74. 71.71 2.295 0.969 1.539
					10.000 129. 2. 0.14 1.855 0.001 4.877						10.000 129. 2. 0.39 1.614 0.003 2.602
					120.000 85. 19. 23.75 -4.750 0.279 -1.148						120.000 85. 19. 19.93 -0.927 0.234 -0.237
					240.000 76. 41. 41.17 -0.169 0.542 -0.039						240.000 76. 41. 40.03 0.973 0.527 0.224
					360.000 83. 55. 57.62 -2.622 0.694 -0.625						360.000 83. 55. 58.35 -3.346 0.703 -0.804
					480.000 94. 79. 73.92 5.078 0.786 1.278						480.000 94. 79. 75.36 3.640 0.802 0.942
					1440.000 90. 90. 87.33 2.665 0.970 1.657						1440.000 90. 90. 87.21 2.791 0.969 1.697
					chi-square: 67.740 degrees of freedom: 16 heterogeneity: 4.2337						chi-square: 26.754 degrees of freedom: 16 heterogeneity: 1.6721
					Effective Doses						Effective Doses
					dose limits 0.90 0.95 0.99						dose limits 0.90 0.95 0.99
					LD50 csa-j 216.015 lower 182.503 175.192 159.104						LD50 csa-j 226.622 lower 206.339 201.940 192.376
					upper 250.771 258.707 276.667						upper 247.154 251.675 261.592
					------------------------------------------------------------------------						------------------------------------------------------------------------
					Intercepts and slopes unconstrained. Preparation is (10) csa-m						Intercepts and slopes unconstrained. Preparation is (10) csa-m
					Not estimating natural response						Not estimating natural response
					parameter standard error t ratio						parameter standard error t ratio
					csa-m -4.727 0.316 -14.960						csa-m -10.109 0.859 -11.773
					SLOPE 2.301 0.137 16.855						SLOPE 4.756 0.369 12.901
					Variance-Covariance matrix						Variance-Covariance matrix
					csa-m SLOPE						csa-m SLOPE
					csa-m 0.998314E-01 -0.424373E-01						csa-m 0.737316 -0.314312
					SLOPE -0.424373E-01 0.186327E-01						SLOPE -0.314312 0.135885
					Chi-squared goodness of fit test						Chi-squared goodness of fit test
					prep dose n r expected residual probab std resid						prep dose n r expected residual probab std resid
					csa-m 10.000 105. 2. 0.80 1.199 0.008 1.344						csa-m 10.000 105. 2. 0.49 1.505 0.005 2.145
					120.000 58. 20. 30.31 -10.313 0.523 -2.711						120.000 58. 20. 25.81 -5.807 0.445 -1.534
					240.000 48. 29. 37.11 -8.113 0.773 -2.796						240.000 48. 29. 36.98 -7.978 0.770 -2.738
					360.000 35. 33. 30.65 2.345 0.876 1.202						360.000 35. 33. 31.00 1.999 0.886 1.062
					480.000 64. 64. 59.22 4.778 0.925 2.272						480.000 64. 64. 59.75 4.255 0.934 2.135
					1440.000 42. 42. 41.77 0.233 0.994 0.484						1440.000 42. 42. 41.69 0.307 0.993 0.556
					10.000 72. 4. 0.55 3.451 0.008 4.673						10.000 72. 4. 0.34 3.661 0.005 6.301
					120.000 54. 17. 28.22 -11.223 0.523 -3.058						120.000 54. 17. 24.03 -7.027 0.445 -1.924
					240.000 59. 37. 45.62 -8.618 0.773 -2.679						240.000 59. 37. 45.45 -8.453 0.770 -2.616
					360.000 53. 53. 46.42 6.580 0.876 2.741						360.000 53. 53. 46.94 6.056 0.886 2.615
					480.000 54. 54. 49.97 4.032 0.925 2.087						480.000 54. 54. 50.41 3.590 0.934 1.961
					1440.000 46. 46. 45.74 0.255 0.994 0.507						1440.000 46. 46. 45.66 0.336 0.993 0.582
					10.000 68. 3. 0.52 2.481 0.008 3.457						10.000 68. 3. 0.32 2.680 0.005 4.746
					120.000 45. 20. 23.52 -3.519 0.523 -1.050						120.000 45. 20. 20.02 -0.023 0.445 -0.007
					240.000 65. 44. 50.26 -6.257 0.773 -1.853						240.000 65. 44. 50.07 -6.075 0.770 -1.792
					360.000 58. 58. 50.80 7.201 0.876 2.867						360.000 58. 58. 51.37 6.627 0.886 2.735
					480.000 59. 59. 54.60 4.405 0.925 2.182						480.000 59. 59. 55.08 3.922 0.934 2.050
					1440.000 58. 58. 57.68 0.322 0.994 0.569						1440.000 58. 58. 57.58 0.424 0.993 0.654
					chi-square: 104.10 degrees of freedom: 16 heterogeneity: 6.5063						chi-square: 119.56 degrees of freedom: 16 heterogeneity: 7.4727
					Effective Doses						Effective Doses
					dose limits 0.90 0.95 0.99						dose limits 0.90 0.95 0.99
					LD50 csa-m 113.369 lower 80.926 73.769 57.913						LD50 csa-m 133.558 lower 91.220 80.228 52.764
					upper 147.034 154.856 172.929						upper 170.539 178.761 197.838
					------------------------------------------------------------------------						------------------------------------------------------------------------

## Sheet: Summary - Synergism ratios
PoloPlus Version 1.0							PoloPlus Version 1.0
Date: 13 JUN 2018							Date: 17 JUN 2018
ivermectin + inhibitors juarez							ivermectin + inhibitors mozo
Data file: Z:\ivermectin inhibitors juarez.txt							Data file: Z:\ivermectin inhibitors mozo.txt
Number of preparations: 5							Number of preparations: 5
Number of dose groups: 90							Number of dose groups: 90
Model: Probit							Model: Probit
Natural Response Parameter: no							Natural Response Parameter: no
Convert doses to logarithms: yes							Convert doses to logarithms: yes
LDs: 50							LDs: 50
~~~~~~~~~~~~~~~~~~~~~~~~~~~~~~~~~~~~~~~~~~~~~~~~~~~~~~~~~~~~~~~~~~~~~~~~							~~~~~~~~~~~~~~~~~~~~~~~~~~~~~~~~~~~~~~~~~~~~~~~~~~~~~~~~~~~~~~~~~~~~~~~~
ivermectin + inhibitors juarez							ivermectin + inhibitors mozo
ivm-j subjects 2971 controls 0							ivm-m subjects 1636 controls 0
slope=0.978+-0.059 nat.resp.=0.000+-0.000							slope=2.621+-0.135 nat.resp.=0.000+-0.000
heterogeneity=2.25							heterogeneity=16.09
LD50=2166.700 95% limits: 1564.699 to 3393.547							LD50=120.363 95% limits: 64.614 to 173.727
pbo-j subjects 2662 controls 0							pbo-m subjects 1259 controls 0
slope=1.138+-0.058 nat.resp.=0.000+-0.000							slope=2.945+-0.188 nat.resp.=0.000+-0.000
heterogeneity=3.44							heterogeneity=14.23
LD50=902.444 95% limits: 705.747 to 1231.654							LD50=129.054 95% limits: 65.218 to 183.029
dem-j subjects 2927 controls 0							dem-m subjects 1199 controls 0
slope=1.439+-0.067 nat.resp.=0.000+-0.000							slope=2.637+-0.166 nat.resp.=0.000+-0.000
heterogeneity=8.22							heterogeneity=4.00
LD50=693.016 95% limits: 518.703 to 1030.113							LD50=100.126 95% limits: 71.025 to 127.856
def-j subjects 2514 controls 0							def-m subjects 1502 controls 0
slope=1.546+-0.066 nat.resp.=0.000+-0.000							slope=2.487+-0.124 nat.resp.=0.000+-0.000
heterogeneity=4.80							heterogeneity=2.25
LD50=309.203 95% limits: 252.158 to 378.364							LD50=70.944 95% limits: 56.988 to 85.162
csa-j subjects 1638 controls 0							csa-m subjects 1043 controls 0
slope=2.290+-0.123 nat.resp.=0.000+-0.000							slope=2.301+-0.137 nat.resp.=0.000+-0.000
heterogeneity=4.23							heterogeneity=6.51
LD50=216.015 95% limits: 175.192 to 258.707							LD50=113.369 95% limits: 73.769 to 154.856
HYPOTHESIS OF EQUALITY: Rejected							HYPOTHESIS OF EQUALITY: Rejected
HYPOTHESIS OF PARALLELISM: Rejected							HYPOTHESIS OF PARALLELISM: Not Rejected
LETHAL DOSE RATIOS							LETHAL DOSE RATIOS
LD50							LD50
pbo-j ratio=2.401 95% limits: 1.827 to 3.155							pbo-m ratio=0.933 95% limits: 0.806 to 1.079
dem-j ratio=3.126 95% limits: 2.413 to 4.051							dem-m ratio=1.202 95% limits: 1.018 to 1.419
def-j ratio=7.007 95% limits: 5.452 to 9.006							def-m ratio=1.697 95% limits: 1.445 to 1.991
csa-j ratio=10.030 95% limits: 7.801 to 12.896							csa-m ratio=1.062 95% limits: 0.902 to 1.250
